# Supplementary material for: Efficient Plasmid-Based Rescue of T7 RNA Polymerase-Driven Calicivirus Reverse Genetics Systems in Mammalian Cells Using Vaccinia Virus RNA-Capping Enzymes
Source: Viruses. 2026 May 4;18(5):536. doi: 10.3390/v18050536 (PMC13211761; doi:10.3390/v18050536)
Supplement: Supplementary file 1 [file viruses-18-00536-s001.zip]

Archive with 1 entries (1 files):
- viruses-4241314-supplementary.pdf
